# Supplementary material for: Association with Uncontrolled Hypertension in Thoracic Aortic Aneurysm Patients Referred to a Tertiary-Care Center
Source: Healthcare (Basel). 2026 Feb 18;14(4):515. doi: 10.3390/healthcare14040515 (PMC12940768; doi:10.3390/healthcare14040515)
Supplement: Supplementary file 1 [file healthcare-14-00515-s001.zip]

Archive with 1 entries (1 files):
- healthcare-4133916-supplementary.pdf
